# Supplementary material for: Comparison of Lysis and Detachment Sample Preparation Methods for Cultured Triple-Negative Breast Cancer Cells Using UHPLC–HRMS-Based Metabolomics
Source: Metabolites. 2022 Feb 10;12(2):168. doi: 10.3390/metabo12020168 (PMC8879193; doi:10.3390/metabo12020168)
Supplement: Supplementary file 1 [file metabolites-12-00168-s001.zip]

Archive with 1 entries (1 files):
- metabolites-1558226-supplementary.xlsx
