# Supplementary material for: Comparison of Lysis and Detachment Sample Preparation Methods for Cultured Triple-Negative Breast Cancer Cells Using UHPLC–HRMS-Based Metabolomics
Source: Metabolites. 2022 Feb 10;12(2):168. doi: 10.3390/metabo12020168 (PMC8879193; doi:10.3390/metabo12020168)
Supplement: Supplementary file 1 [file metabolites-12-00168-s001.zip › metabolites-1558226-supplementary.xlsx]

## Sheet: progenesis export
	SP_1	SP_2	SP_3	SP_4	average	STDEV	RSD (%)
Putrescine_OL1_0.54_89.1075m/z	1353.98	1515.98	1501.23	1288.32	1414.88	111.658	7.89174
L-Lysine_OL1_0.56_147.1130m/z	17368.5	12555.7	22418.7	21919.3	18565.6	4606.03	24.8096
Spermidine_OL1_0.59_146.1654m/z	199414	171244	163801	157295	172939	18547.4	10.7249
Glycerol_OL2a_0.60_115.0367m/z	2366.24	1006.44	1761.75	1910.92	1761.34	565.14	32.0858
Creatine_OL2a_0.63_263.1465m/z	54730.7	46071	52080.8	50004.8	50721.9	3654.32	7.20463
Spermine_OL1_0.65_203.2233m/z	88734.6	78197.9	52057.4	52392.3	67845.6	18543.6	27.3321
N,N,N-Trimethyllysine_OL2a_0.65_211.1420m/z	2476.57	769.858	0	0	811.608	1167.8	143.887
Histidine_OL1_0.67_155.0698n	112582	104357	118751	117594	113321	6548.48	5.7787
Arginine_OL1_0.67_175.1192m/z	194711	162306	202471	189857	187336	17476.8	9.32908
Histidine_OL2a_0.67_178.0590m/z	10365.1	9193.61	7716.85	8489.24	8941.21	1124.66	12.5784
N,N,N-Trimethyllysine_OL1_0.67_189.1601m/z	7204.57	7659.06	5095.92	3711.73	5917.82	1846.62	31.2043
Sarcosine_OL2a_0.69_112.0370m/z	1387.73	994.941	1032.89	677.14	1023.17	290.706	28.4121
L-Lysine_OL2a_0.69_129.1024m/z	1501.21	1061.73	1245.19	1491	1324.78	211.569	15.9701
3-Hydroxyadipic 3,6 Lactone_OL2b_0.69_144.0424n	43614.1	35043.6	35591.8	34120.9	37092.6	4389.81	11.8347
Glutamine_OL1_0.69_146.0694n	1.21362e+06	1.20903e+06	1.21156e+06	1.18681e+06	1.20526e+06	12438.8	1.03204
Betaine_OL2a_0.69_150.1127m/z	773.005	1030.17	439.802	296.936	634.977	330.45	52.0412
Thiamine_OL1_0.69_265.1120m/z	205438	223778	287188	273992	247599	39195.3	15.8302
Acetoacetate_OL2b_0.71_102.0318n	42567.7	39306.7	38339.5	37367.1	39395.3	2258.38	5.73262
Creatinine_OL1_0.71_113.0591n	151692	137261	132249	128165	137342	10264.7	7.47385
Threonine_OL1_0.71_120.0657m/z	68486.2	64696.5	70686.7	68944	68203.4	2522.81	3.69896
Betaine_OL2a_0.71_140.0684m/z	67219	59665	67506.5	74593.9	67246.1	6097.31	9.06715
L-Cartinine_OL1_0.71_162.1127m/z	567052	558099	600473	592247	579467	20127	3.47337
Galactose_OL2a_0.71_180.0637n	5.86614e+06	6.08484e+06	5.96427e+06	6.2795e+06	6.04869e+06	177978	2.94242
Galactitol_OL1_0.71_205.0686m/z	205127	205955	218738	220851	212668	8281.3	3.89401
Galactose_OL2a_0.71_219.0269m/z	534103	597651	580385	620740	583219	36681.1	6.28942
Lactose_OL1_0.71_342.1166n	894611	953134	917923	941547	926804	25986.4	2.80387
Trimethylamine Oxide_OL2a_0.71_76.0758m/z	419.115	397.818	239.532	508.577	391.261	111.958	28.6146
Creatine_OL1_0.72_132.0770m/z	101991	104846	117336	110728	108725	6795.94	6.25056
Deoxycarnitine_OL1_0.72_146.1178m/z	15784.9	15429.5	23462.2	20872.6	18887.3	3935.01	20.8341
Arabitol_OL2a_0.72_175.0580m/z	6850.82	5885.65	9236.01	9209.57	7795.52	1694.56	21.7377
Sorbitol_OL2a_0.72_221.0425m/z	10866.1	12831.1	12469	12981.2	12286.9	971.286	7.90508
Sucrose_OL2a_0.72_325.1133m/z	0	0	963.554	0	240.888	481.777	200
Pipecolate_OL2a_0.72_94.0653m/z	4539.44	4277.96	5322.46	5387.26	4881.78	557.228	11.4144
Uracil_OL2a_0.75_113.0347m/z	5226.5	4053.14	3374.95	3588.08	4060.67	827.198	20.371
N-Acetylputrescine_OL2a_0.75_113.1075m/z	0	50.5749	120.416	117.942	72.2334	58.0163	80.3178
Glycerol_OL2a_0.75_115.0368m/z	6932.83	5576.68	4586.11	5141.33	5559.24	1001.45	18.0141
L-Proline_OL1_0.75_115.0635n	422422	435772	336880	330787	381465	55325.7	14.5035
Creatine_OL2a_0.75_154.0589m/z	5118.77	5235.75	4420.18	4366.06	4785.19	455.77	9.52459
3-Hydroxy-3-Methylglutaric Acid_OL2b_0.75_185.0424m/z	9780.93	10381.6	8342.68	9073.19	9394.59	881.9	9.38731
Deoxyribose_OL2a_0.76_117.0548m/z	7335.58	8329.54	5706.53	9842.53	7803.55	1736.91	22.258
Choline_OL2a_0.76_143.0705m/z	5097.46	3934.24	4042.96	4217.78	4323.11	529.281	12.2431
Propionyl-L-Carnitine_OL2b_0.76_218.1391m/z	253663	241887	227467	232250	238817	11572.4	4.84573
L-Serine_OL1_0.78_105.0428n	37713.4	37180.6	37224.3	38338.3	37614.2	539.81	1.43512
Taurine_OL2a_0.78_126.0221m/z	20302	18917.8	18207.6	17139.9	18641.8	1326.26	7.11445
3-(Carbamoylamino)Propanoic Acid_OL2a_0.78_155.0429m/z	5925.2	4894.31	6178.3	5812.01	5702.45	560.102	9.82212
Pyridoxal_OL2a_0.78_168.0658m/z	1053.73	1357.21	994.4	1327.22	1183.14	185.676	15.6936
Fructose_OL2a_0.78_213.0973m/z	1098.82	781.839	1371.76	560.981	953.349	355.714	37.312
Glycine_OL2a_0.78_76.0394m/z	15909.8	15855	14766.5	15255.5	15446.7	541.721	3.50704
Adipate_OL2b_0.80_111.0442m/z	35295.8	33496.7	34707.4	32693.6	34048.4	1173.33	3.44607
5-Aminolevulinate_OL2a_0.80_132.0657m/z	8329.14	7407.69	6830.24	6899.03	7366.52	691.494	9.38697
L-Asparagine_OL1_0.80_133.0610m/z	9150.04	8250.22	7954.63	8399.8	8438.67	509.039	6.03222
3-Methyladenine_OL2a_0.80_150.0777m/z	3906	2997.88	3077.69	3271.63	3313.3	411.514	12.4201
2-Aminoadipic Acid_OL1_0.80_162.0763m/z	95792.1	88092.7	87331.7	86147.1	89340.9	4374.64	4.89657
Pyridoxine_OL2b_0.80_169.0741n	171362	160213	178719	166990	169321	7765.21	4.58609
Spermine_OL2a_0.80_203.2234m/z	70401.7	71065.3	72885.1	73861.6	72053.4	1598.53	2.21853
S-Adenosylmethionine_OL1_0.80_399.1450m/z	37149.4	37815.1	36904.9	34015.4	36471.2	1681.78	4.61126
Deoxyribose_OL2a_0.80_99.0442m/z	16919.2	14161.9	14385.2	12589.7	14514	1791.49	12.3432
Xylose_OL2a_0.82_115.0392m/z	9469.06	7327.01	8024.08	7061.12	7970.32	1078.52	13.5317
5-Aminopentanoate_OL2a_0.82_118.0865m/z	499550	453657	449734	470195	468284	22651.7	4.83718
L-Glutamic Acid_OL1_0.82_147.0534n	1.7001e+06	1.58709e+06	1.52098e+06	1.50909e+06	1.57931e+06	87531.1	5.54235
Glutamyl-Valine_OL2a_0.82_247.1292m/z	5576.96	5231.55	5399.45	6107.86	5578.95	379.759	6.807
N-Acetylserine_OL1_0.87_170.0427m/z	448439	437534	403926	422012	427978	19356.6	4.52282
1-Aminocyclopropanecarboxylic Acid_OL1_0.91_101.0479n	584894	512475	491693	487838	519225	45096.9	8.68542
D-Aspartic Acid_OL1_0.91_134.0450m/z	926026	795359	744148	722700	797058	91221.7	11.4448
L-Lysine_OL2a_0.91_147.1131m/z	51288	52324.2	48845.5	50225.8	50670.9	1488.25	2.9371
Dihydroorotic Acid_OL2a_0.91_191.0666m/z	10426	9430.98	8261.86	8258.64	9094.36	1045.31	11.494
L-Cystine_OL1_0.91_241.0316m/z	82652.9	71695.2	63143.5	58594.9	69021.7	10586.6	15.3381
Cytidine_OL2a_0.91_276.1194m/z	92344.6	83139.3	82367.8	79467.5	84329.8	5572.15	6.60757
L-Serine_OL1_0.91_88.0395m/z	26546	22505.3	21599.3	20670.8	22830.3	2587.86	11.3352
Hypotaurine_OL2a_0.96_110.0272m/z	3311.97	2979.59	3030.04	2826.04	3036.91	202.863	6.67993
Phosphorylcholine_OL2a_0.96_183.0664n	110012	150198	120348	110718	122819	18851.9	15.3494
Phosphorylcholine_OL1_0.98_183.0664n	1.90135e+07	2.02928e+07	1.89093e+07	1.88126e+07	1.92571e+07	695368	3.61097
Betaine_OL2a_1.05_118.0865m/z	764969	755820	709092	694084	730991	34701.7	4.74721
Acetylcarnitine_OL1_1.07_204.1235m/z	39758.9	37225.6	36049.5	34530.3	36891.1	2207.4	5.98357
Pyridoxal_OL2a_1.14_168.0658m/z	1973.08	1934.6	2034.23	1878.07	1954.99	65.669	3.35904
L-Glutathione Reduced_OL2a_1.14_290.0808m/z	1458.44	1867.72	1627.4	2366.8	1830.09	395.253	21.5974
Nicotinamide_OL1_1.16_123.0555m/z	217068	223585	210797	211966	215854	5829.02	2.70045
Shikimic Acid_OL2a_1.16_139.0392m/z	1451.22	1299.81	1215	1370.39	1334.11	100.654	7.54465
L-Methionine_OL2a_1.18_172.0406m/z	5026.4	5362.26	3688.03	3400.76	4369.36	969.527	22.1892
Uric Acid_OL2a_1.27_169.0359m/z	3081.76	3042.31	2802.24	2420.03	2836.59	303.936	10.7149
N-Acetylaspartate_OL1_1.27_175.0484n	85764.2	89147.1	84420.4	83277.9	85652.4	2541.73	2.9675
N-Acetylaspartate_OL2a_1.29_158.0451m/z	2459.21	2538.36	2059.48	1793.17	2212.55	349.431	15.7931
L-Glutathione Reduced_OL1_1.32_307.0843n	2.91436e+07	3.01868e+07	2.85762e+07	2.80781e+07	2.89962e+07	905261	3.122
Pyridoxine_OL1_1.36_169.0741n	528779	544028	506681	494919	518602	22008.2	4.24375
Pyroglutamic Acid_OL1_1.49_130.0502m/z	1.48048e+06	1.47967e+06	1.38902e+06	1.39233e+06	1.43538e+06	51629.9	3.59696
Xanthine_OL2a_1.65_153.0410m/z	4989.55	6144.79	5477.85	5391.93	5501.03	479.054	8.70845
Succinic Acid_OL1_1.67_118.0268n	50879.4	42844.1	39180.8	38193	42774.3	5761.91	13.4705
L-Tyrosine_OL2a_1.71_204.0635m/z	9614.05	11552.1	12049.5	9916.04	10782.9	1199.12	11.1206
N-Acetylglutamate_OL1_1.76_189.0641n	28634.3	31305.2	28912.3	28746	29399.4	1275.63	4.33896
Leucine_OL1_1.87_131.0949n	1.11985e+07	1.13713e+07	1.08944e+07	1.09027e+07	1.10917e+07	233967	2.10939
Sebacate_OL2a_10.06_225.1102m/z	100794	105909	99147.8	96698	100637	3896.65	3.87197
2-(2-Carboxyethyl)-4-Methyl-5-Propylfuran-3-Carboxylic Acid (CMPF)_OL2a_11.97_263.0895m/z	3565.95	3249.93	3813.49	3408.74	3509.53	240.228	6.84502
12-Hydroxydodecanoic Acid_OL2a_12.05_239.1622m/z	295729	304347	308389	308725	304297	6048.67	1.98775
Glycodeoxycholic Acid_OL1_13.07_449.3147n	17022.5	15937.8	18514	13708.7	16295.8	2022.38	12.4104
Palmitoleic Acid_OL1_13.60_254.2250n	50849.6	55457.9	52316.5	49904.3	52132.1	2429.21	4.65971
17-Octadecynoic Acid_OL2a_14.74_303.2296m/z	11290.5	8477.75	9465.6	7728.08	9240.49	1540.84	16.6748
Oleic Acid_OL2a_15.49_283.2634m/z	8378.08	11236.4	7571.35	8940.81	9031.66	1573.62	17.4234
Oleic Acid_OL2a_15.67_283.2635m/z	0	0	1386.46	725.272	527.933	666.693	126.284
25-Hydroxycholesterol_OL2a_15.86_367.3361m/z	25001.6	23358.6	23224.7	19082.5	22666.8	2522.47	11.1285
Arachidonic Acid_OL2a_15.88_287.2371m/z	0	2066.5	1793.77	2040.75	1475.25	991.157	67.1855
24-Hydroxychloesterol_OL2a_16.12_425.3393m/z	10314.7	9495.67	6901.38	7166.83	8469.64	1694.47	20.0064
10Z-Nonadecenoic Acid_OL2a_16.23_319.2610m/z	3561.96	4497.8	2929.78	6074.36	4265.98	1366.88	32.0414
10Z-Nonadecenoic Acid_OL2a_16.25_297.2792m/z	1668.7	2914.6	3432.6	1596.17	2403.02	915.053	38.0793
7-Dehydrocholesterol_OL2a_17.29_407.3288m/z	13446.7	8168.36	7942.58	5902.68	8865.09	3219.93	36.3215
Propanoylcarnitine_OL1_2.17_218.1391m/z	153948	150227	142005	136081	145565	8054.27	5.5331
5-Hydroxytryptophan_OL2a_2.50_185.0708m/z	3950.25	3094.48	2670.85	2491.02	3051.65	650.288	21.3094
4-Acetamidobutanoic Acid_OL2a_2.59_168.0636m/z	8913.36	7801.89	7155.79	6909.4	7695.11	895.123	11.6324
Adenosine_OL1_2.62_268.1045m/z	218946	215067	200184	192662	206715	12375.9	5.98695
Cyclic AMP_OL2a_3.04_330.0603m/z	4226.93	5245.81	6270.56	5956.57	5424.97	906.461	16.7091
Kynurenine_OL1_3.09_209.0926m/z	4411.86	5560.24	5616.44	4743.64	5083.04	599.42	11.7925
L-Phenylalanine_OL1_3.40_165.0793n	107061	97152.3	92342.6	89145.7	96425.5	7817.05	8.10682
Butanoylcarnitine_OL1_3.70_232.1549m/z	247304	253232	252495	242204	248809	5132.82	2.06296
Pantothenate_OL1_4.16_219.1112n	1.54065e+06	1.62331e+06	1.55842e+06	1.53746e+06	1.56496e+06	39979.3	2.55465
Methyglutarate_OL2a_4.49_169.0475m/z	15149.5	15068.7	13990.2	13221.3	14357.4	923.547	6.43254
L-Tryptophan_OL2a_4.49_227.0796m/z	32365.2	27914.8	25851.5	25890	28005.4	3062.18	10.9343
Tiglylcarnitine_OL2a_4.59_244.1548m/z	5734.41	6105.54	5446.7	6013.34	5825	297.483	5.10701
3-Propylmalic Acid_OL2a_4.78_176.0688n	42039.3	37065.4	35965.1	35761.9	37707.9	2943.83	7.80693
Valerylcarnitine_OL1_4.86_246.1705m/z	74486.4	79579.1	78417.2	76688.2	77292.7	2216.06	2.86711
Methylthioadenosine_OL1_4.95_298.0974m/z	184227	232387	230635	233492	220185	24000.7	10.9002
3-Hydroxysuberic Acid_OL2a_5.20_173.0812m/z	1349.85	1532.92	874.634	712.294	1117.42	387.184	34.6497
4-Hydroxybenzaldehyde_OL1_5.44_105.0337m/z	1936.86	2176.9	1924.9	1831.92	1967.64	147.177	7.47984
Hippuric Acid_OL2a_5.44_202.0478m/z	10286.4	10958.5	9937.44	10074.3	10314.2	452.908	4.39113
3,3-Dimethylpentanedionate_OL2a_6.08_183.0632m/z	26884	27374.5	26114.8	28476.5	27212.4	989.41	3.63587
N-Acetylleucine_OL2a_6.25_196.0949m/z	3666.55	2875.71	3160.52	2706.77	3102.39	420.141	13.5425
2-Hydroxyphenylacetate_OL2a_6.32_135.0442m/z	7821.37	9285.63	7930.83	8526.91	8391.18	672.08	8.00936
2-Hydroxyphenylacetate_OL1_6.47_153.0549m/z	14130.7	13098.8	12831.9	12859.8	13230.3	612.106	4.62653
Riboflavin_OL1_6.74_377.1463m/z	20936.6	22760.4	20977.5	21087.9	21440.6	882.217	4.1147
Phenylethanolamine_OL2a_6.81_120.0810m/z	1526.89	1637.47	1648.58	1362.24	1543.79	132.917	8.60975
2-Octenedioic Acid_OL2a_6.81_195.0632m/z	3775.01	3194.02	2901.39	2736.28	3151.68	456.63	14.4885
2-Octenedioic Acid_OL1_7.13_173.0811m/z	11091.9	9680.69	8853.3	8822.66	9612.13	1063.55	11.0646
Dethiobiotin_OL2a_7.37_429.2716m/z	32682.5	32196	34099.9	32379.2	32839.4	863.944	2.63082
2-Octenedioic Acid_OL2a_7.42_195.0631m/z	6484.28	5239.89	5904.85	5493.42	5780.61	543.278	9.39827
Suberate_OL2a_7.47_197.0789m/z	143045	142212	138798	130528	138646	5714.89	4.12194
Suberate_OL2a_7.60_157.0862m/z	20240.9	20692.5	20238.4	21300.6	20618.1	502.602	2.43768
Azelate_OL1_8.70_188.1053n	307316	299265	301177	282311	297517	10703.5	3.59761
Lumichrome_OL1_8.72_265.0701m/z	2506.3	2147.22	3017.51	2898.33	2642.34	395.784	14.9786
Caprylate_OL2a_9.32_167.1047m/z	32203.9	33089	30133.7	28984.8	31102.9	1878.17	6.03859
Sebacate_OL2a_9.72_225.1102m/z	56669.4	57720.3	54976.7	54709	56018.9	1428.3	2.54967
10-Hydroxy-2-Decenoic Acid_OL2a_9.84_209.1152m/z	121426	127402	120080	121522	122607	3263.32	2.6616

## Sheet: progenesis export (2)
Supplemental Table S1. Metabolite statistics across QC pool injections
	Average	RSD (%)
Putrescine_OL1_0.54_89.1075m/z	1414.88	7.89174
L-Lysine_OL1_0.56_147.1130m/z	18565.6	24.8096
Spermidine_OL1_0.59_146.1654m/z	172939	10.7249
Glycerol_OL2a_0.60_115.0367m/z	1761.34	32.0858
Creatine_OL2a_0.63_263.1465m/z	50721.9	7.20463
Spermine_OL1_0.65_203.2233m/z	67845.6	27.3321
N,N,N-Trimethyllysine_OL2a_0.65_211.1420m/z	811.608	143.887
Histidine_OL1_0.67_155.0698n	113321	5.7787
Arginine_OL1_0.67_175.1192m/z	187336	9.32908
Histidine_OL2a_0.67_178.0590m/z	8941.21	12.5784
N,N,N-Trimethyllysine_OL1_0.67_189.1601m/z	5917.82	31.2043
Sarcosine_OL2a_0.69_112.0370m/z	1023.17	28.4121
L-Lysine_OL2a_0.69_129.1024m/z	1324.78	15.9701
3-Hydroxyadipic 3,6 Lactone_OL2b_0.69_144.0424n	37092.6	11.8347
Glutamine_OL1_0.69_146.0694n	1.20526e+06	1.03204
Betaine_OL2a_0.69_150.1127m/z	634.977	52.0412
Thiamine_OL1_0.69_265.1120m/z	247599	15.8302
Acetoacetate_OL2b_0.71_102.0318n	39395.3	5.73262
Creatinine_OL1_0.71_113.0591n	137342	7.47385
Threonine_OL1_0.71_120.0657m/z	68203.4	3.69896
Betaine_OL2a_0.71_140.0684m/z	67246.1	9.06715
L-Cartinine_OL1_0.71_162.1127m/z	579467	3.47337
Galactose_OL2a_0.71_180.0637n	6.04869e+06	2.94242
Galactitol_OL1_0.71_205.0686m/z	212668	3.89401
Galactose_OL2a_0.71_219.0269m/z	583219	6.28942
Lactose_OL1_0.71_342.1166n	926804	2.80387
Trimethylamine Oxide_OL2a_0.71_76.0758m/z	391.261	28.6146
Creatine_OL1_0.72_132.0770m/z	108725	6.25056
Deoxycarnitine_OL1_0.72_146.1178m/z	18887.3	20.8341
Arabitol_OL2a_0.72_175.0580m/z	7795.52	21.7377
Sorbitol_OL2a_0.72_221.0425m/z	12286.9	7.90508
Sucrose_OL2a_0.72_325.1133m/z	240.888	200
Pipecolate_OL2a_0.72_94.0653m/z	4881.78	11.4144
Uracil_OL2a_0.75_113.0347m/z	4060.67	20.371
N-Acetylputrescine_OL2a_0.75_113.1075m/z	72.2334	80.3178
Glycerol_OL2a_0.75_115.0368m/z	5559.24	18.0141
L-Proline_OL1_0.75_115.0635n	381465	14.5035
Creatine_OL2a_0.75_154.0589m/z	4785.19	9.52459
3-Hydroxy-3-Methylglutaric Acid_OL2b_0.75_185.0424m/z	9394.59	9.38731
Deoxyribose_OL2a_0.76_117.0548m/z	7803.55	22.258
Choline_OL2a_0.76_143.0705m/z	4323.11	12.2431
Propionyl-L-Carnitine_OL2b_0.76_218.1391m/z	238817	4.84573
L-Serine_OL1_0.78_105.0428n	37614.2	1.43512
Taurine_OL2a_0.78_126.0221m/z	18641.8	7.11445
3-(Carbamoylamino)Propanoic Acid_OL2a_0.78_155.0429m/z	5702.45	9.82212
Pyridoxal_OL2a_0.78_168.0658m/z	1183.14	15.6936
Fructose_OL2a_0.78_213.0973m/z	953.349	37.312
Glycine_OL2a_0.78_76.0394m/z	15446.7	3.50704
Adipate_OL2b_0.80_111.0442m/z	34048.4	3.44607
5-Aminolevulinate_OL2a_0.80_132.0657m/z	7366.52	9.38697
L-Asparagine_OL1_0.80_133.0610m/z	8438.67	6.03222
3-Methyladenine_OL2a_0.80_150.0777m/z	3313.3	12.4201
2-Aminoadipic Acid_OL1_0.80_162.0763m/z	89340.9	4.89657
Pyridoxine_OL2b_0.80_169.0741n	169321	4.58609
Spermine_OL2a_0.80_203.2234m/z	72053.4	2.21853
S-Adenosylmethionine_OL1_0.80_399.1450m/z	36471.2	4.61126
Deoxyribose_OL2a_0.80_99.0442m/z	14514	12.3432
Xylose_OL2a_0.82_115.0392m/z	7970.32	13.5317
5-Aminopentanoate_OL2a_0.82_118.0865m/z	468284	4.83718
L-Glutamic Acid_OL1_0.82_147.0534n	1.57931e+06	5.54235
Glutamyl-Valine_OL2a_0.82_247.1292m/z	5578.95	6.807
N-Acetylserine_OL1_0.87_170.0427m/z	427978	4.52282
1-Aminocyclopropanecarboxylic Acid_OL1_0.91_101.0479n	519225	8.68542
D-Aspartic Acid_OL1_0.91_134.0450m/z	797058	11.4448
L-Lysine_OL2a_0.91_147.1131m/z	50670.9	2.9371
Dihydroorotic Acid_OL2a_0.91_191.0666m/z	9094.36	11.494
L-Cystine_OL1_0.91_241.0316m/z	69021.7	15.3381
Cytidine_OL2a_0.91_276.1194m/z	84329.8	6.60757
L-Serine_OL1_0.91_88.0395m/z	22830.3	11.3352
Hypotaurine_OL2a_0.96_110.0272m/z	3036.91	6.67993
Phosphorylcholine_OL2a_0.96_183.0664n	122819	15.3494
Phosphorylcholine_OL1_0.98_183.0664n	1.92571e+07	3.61097
Betaine_OL2a_1.05_118.0865m/z	730991	4.74721
Acetylcarnitine_OL1_1.07_204.1235m/z	36891.1	5.98357
Pyridoxal_OL2a_1.14_168.0658m/z	1954.99	3.35904
L-Glutathione Reduced_OL2a_1.14_290.0808m/z	1830.09	21.5974
Nicotinamide_OL1_1.16_123.0555m/z	215854	2.70045
Shikimic Acid_OL2a_1.16_139.0392m/z	1334.11	7.54465
L-Methionine_OL2a_1.18_172.0406m/z	4369.36	22.1892
Uric Acid_OL2a_1.27_169.0359m/z	2836.59	10.7149
N-Acetylaspartate_OL1_1.27_175.0484n	85652.4	2.9675
N-Acetylaspartate_OL2a_1.29_158.0451m/z	2212.55	15.7931
L-Glutathione Reduced_OL1_1.32_307.0843n	2.89962e+07	3.122
Pyridoxine_OL1_1.36_169.0741n	518602	4.24375
Pyroglutamic Acid_OL1_1.49_130.0502m/z	1.43538e+06	3.59696
Xanthine_OL2a_1.65_153.0410m/z	5501.03	8.70845
Succinic Acid_OL1_1.67_118.0268n	42774.3	13.4705
L-Tyrosine_OL2a_1.71_204.0635m/z	10782.9	11.1206
N-Acetylglutamate_OL1_1.76_189.0641n	29399.4	4.33896
Leucine_OL1_1.87_131.0949n	1.10917e+07	2.10939
Sebacate_OL2a_10.06_225.1102m/z	100637	3.87197
2-(2-Carboxyethyl)-4-Methyl-5-Propylfuran-3-Carboxylic Acid (CMPF)_OL2a_11.97_263.0895m/z	3509.53	6.84502
12-Hydroxydodecanoic Acid_OL2a_12.05_239.1622m/z	304297	1.98775
Glycodeoxycholic Acid_OL1_13.07_449.3147n	16295.8	12.4104
Palmitoleic Acid_OL1_13.60_254.2250n	52132.1	4.65971
17-Octadecynoic Acid_OL2a_14.74_303.2296m/z	9240.49	16.6748
Oleic Acid_OL2a_15.49_283.2634m/z	9031.66	17.4234
Oleic Acid_OL2a_15.67_283.2635m/z	527.933	126.284
25-Hydroxycholesterol_OL2a_15.86_367.3361m/z	22666.8	11.1285
Arachidonic Acid_OL2a_15.88_287.2371m/z	1475.25	67.1855
24-Hydroxychloesterol_OL2a_16.12_425.3393m/z	8469.64	20.0064
10Z-Nonadecenoic Acid_OL2a_16.23_319.2610m/z	4265.98	32.0414
10Z-Nonadecenoic Acid_OL2a_16.25_297.2792m/z	2403.02	38.0793
7-Dehydrocholesterol_OL2a_17.29_407.3288m/z	8865.09	36.3215
Propanoylcarnitine_OL1_2.17_218.1391m/z	145565	5.5331
5-Hydroxytryptophan_OL2a_2.50_185.0708m/z	3051.65	21.3094
4-Acetamidobutanoic Acid_OL2a_2.59_168.0636m/z	7695.11	11.6324
Adenosine_OL1_2.62_268.1045m/z	206715	5.98695
Cyclic AMP_OL2a_3.04_330.0603m/z	5424.97	16.7091
Kynurenine_OL1_3.09_209.0926m/z	5083.04	11.7925
L-Phenylalanine_OL1_3.40_165.0793n	96425.5	8.10682
Butanoylcarnitine_OL1_3.70_232.1549m/z	248809	2.06296
Pantothenate_OL1_4.16_219.1112n	1.56496e+06	2.55465
Methyglutarate_OL2a_4.49_169.0475m/z	14357.4	6.43254
L-Tryptophan_OL2a_4.49_227.0796m/z	28005.4	10.9343
Tiglylcarnitine_OL2a_4.59_244.1548m/z	5825	5.10701
3-Propylmalic Acid_OL2a_4.78_176.0688n	37707.9	7.80693
Valerylcarnitine_OL1_4.86_246.1705m/z	77292.7	2.86711
Methylthioadenosine_OL1_4.95_298.0974m/z	220185	10.9002
3-Hydroxysuberic Acid_OL2a_5.20_173.0812m/z	1117.42	34.6497
4-Hydroxybenzaldehyde_OL1_5.44_105.0337m/z	1967.64	7.47984
Hippuric Acid_OL2a_5.44_202.0478m/z	10314.2	4.39113
3,3-Dimethylpentanedionate_OL2a_6.08_183.0632m/z	27212.4	3.63587
N-Acetylleucine_OL2a_6.25_196.0949m/z	3102.39	13.5425
2-Hydroxyphenylacetate_OL2a_6.32_135.0442m/z	8391.18	8.00936
2-Hydroxyphenylacetate_OL1_6.47_153.0549m/z	13230.3	4.62653
Riboflavin_OL1_6.74_377.1463m/z	21440.6	4.1147
Phenylethanolamine_OL2a_6.81_120.0810m/z	1543.79	8.60975
2-Octenedioic Acid_OL2a_6.81_195.0632m/z	3151.68	14.4885
2-Octenedioic Acid_OL1_7.13_173.0811m/z	9612.13	11.0646
Dethiobiotin_OL2a_7.37_429.2716m/z	32839.4	2.63082
2-Octenedioic Acid_OL2a_7.42_195.0631m/z	5780.61	9.39827
Suberate_OL2a_7.47_197.0789m/z	138646	4.12194
Suberate_OL2a_7.60_157.0862m/z	20618.1	2.43768
Azelate_OL1_8.70_188.1053n	297517	3.59761
Lumichrome_OL1_8.72_265.0701m/z	2642.34	14.9786
Caprylate_OL2a_9.32_167.1047m/z	31102.9	6.03859
Sebacate_OL2a_9.72_225.1102m/z	56018.9	2.54967
10-Hydroxy-2-Decenoic Acid_OL2a_9.84_209.1152m/z	122607	2.6616
